# Supplementary material for: Oxidative stress as a hidden cost of attractiveness in postmenopausal women
Source: Sci Rep. 2020 Dec 15;10:21970. doi: 10.1038/s41598-020-76627-9 (PMC7738509; doi:10.1038/s41598-020-76627-9)
Supplement: Supplementary file 1 — Supplementary Information 1. [file 41598_2020_76627_MOESM1_ESM.xlsx]

## Sheet: OS Composites' Data
Particiapnts ID	Composite	Age	8OHdG	Cu-ZnSOD	TBARS
1	Low OS	57.1973	41.3718	0.140159	1.13519
2	Low OS	63.9151	43.2411	0.021739	1.21443
3	Low OS	78.4548	49.791	0.286567	0.40398
4	Low OS	69.9589	50.6574	0.11255	0.670319
5	Low OS	63.9507	51.5476	0.111111	1.13294
6	Low OS	78.1836	52.8415	0.177468	0.404786
7	Low OS	64.0877	57.0069	0.09217	0.812686
8	Low OS	49.5918	57.986	0.167497	0.404786
9	Low OS	68.3068	63.5108	0.153846	0.49211
10	Low OS	68.6767	73.8385	0.134596	0.311067
11	High OS	70.4411	128.175	0.518849	11.0069
12	High OS	64.9452	135.261	1.20452	4.60177
13	High OS	58.6466	154.093	1.10109	3.81863
14	High OS	81.1068	165.99	1.3202	4.11231
15	High OS	61.6384	166.08	0.840665	9.75073
16	High OS	55.3096	180.119	0.949254	3.69652
17	High OS	64.0794	184.652	1.15603	3.64573
18	High OS	56.1507	187.628	1.17292	3.57016
19	High OS	58.4027	202.081	1.13875	2.52131
20	High OS	80.2603	215.435	0.643281	2.51383

## Sheet: Description
Electronic Supplementary Material 1
Oxidative stress as a hidden cost of attractiveness in postmenopausal women
Urszula M. Marcinkowska*1, Anna Ziomkiewicz*2, Karel Kleisner3, Andrzej Galbarczyk1,@, Magdalena Klimek1, Amelia Sancilio4,5, Grazyna Jasienska1, Richard G. Bribiescas4
*joint first authorship
@corresponding author
1 Department of Environmental Health, Faculty of Health Sciences, Jagiellonian University Medical College, Krakow, Poland
2 Department of Anthropology, Faculty of Biology, Jagiellonian University, Krakow, Poland
3 Department of Philosophy and History of Science, Faculty of Science, Charles University, Prague, Czech Republic
4 Department of Anthropology, Yale University, New Haven, CT, United States of America
5 Department of Anthropology, Northwestern University, Evanston, IL, United States of America
